# Supplementary material for: Effects of Dietary Lipid Levels on the Growth, Muscle Fatty Acid and Amino Acid Composition, Antioxidant Capacity, and Lipid Deposition in Mirror Carp (Cyprinus carpio)
Source: Animals (Basel). 2024 Sep 5;14(17):2583. doi: 10.3390/ani14172583 (PMC11394664; doi:10.3390/ani14172583)
Supplement: Supplementary file 1 [file animals-14-02583-s001.zip]

Archive with 1 entries (1 files):
- animals-3153431-supplementary.pdf
